# Supplementary material for: Enhancement of the Performance of Large Language Models in Diabetes Education through Retrieval-Augmented Generation: Comparative Study
Source: J Med Internet Res. 2024 Nov 8;26:e58041. doi: 10.2196/58041 (PMC11584532; doi:10.2196/58041)
Supplement: Multimedia Appendix 1 [file jmir_v26i1e58041_app1.zip]

Archive with 11 entries (11 files):
- Appendix 1 Code for the RISE framework/bot.py
- Appendix 1 Code for the RISE framework/create_knowledgebase.py
- Appendix 1 Code for the RISE framework/gradio_web.py
- Appendix 1 Code for the RISE framework/guardrails.py
- Appendix 1 Code for the RISE framework/knowledgedb.py
- Appendix 1 Code for the RISE framework/prompts.py
- Appendix 1 Code for the RISE framework/README.txt
- Appendix 1 Code for the RISE framework/requirments.txt
- Appendix 1 Code for the RISE framework/search_api.py
- Appendix 1 Code for the RISE framework/utils.py
- Appendix 1 Code for the RISE framework/white_list.json
