# Supplementary material for: Enhancement of the Performance of Large Language Models in Diabetes Education through Retrieval-Augmented Generation: Comparative Study
Source: J Med Internet Res. 2024 Nov 8;26:e58041. doi: 10.2196/58041 (PMC11584532; doi:10.2196/58041)
Supplement: Multimedia Appendix 1 [file jmir_v26i1e58041_app1.zip › Appendix 1 Code for the RISE framework/bot.py]

import json
import openai
import os

from langchain.chains import APIChain
from langchain.prompts.prompt import PromptTemplate
from langchain.llms import OpenAI

from langchain.chat_models import ChatOpenAI
from langchain import PromptTemplate, LLMChain
from langchain.prompts.chat import (
    ChatPromptTemplate,
    SystemMessagePromptTemplate,
    AIMessagePromptTemplate,
    HumanMessagePromptTemplate,
)
from langchain.schema import (
    AIMessage,
    HumanMessage,
    SystemMessage
)

from langchain.memory import ChatMessageHistory
from langchain.schema import messages_from_dict, messages_to_dict

from langchain.memory import ConversationBufferMemory
from langchain import OpenAI, LLMChain, PromptTemplate

from langchain.chains import ConversationChain  # diag history memory
from langchain.chains.constitutional_ai.base import ConstitutionalChain
from langchain.chains.constitutional_ai.models import ConstitutionalPrinciple
from utils import string_similar,judge_language
from utils import translate_zh2en,translate_en2zh
# memmory chat bot 
def chatchain_memory(current_input,memory=None,constitutional_principles=[],temperature=0.7,model_name="gpt-3.5-turbo"):
    template = """You are a AI Medical Assistant having a conversation with a human.
    
    {chat_history}
    
    User: {human_input}
    AI Medical Assistant: """

    prompt = PromptTemplate(
        input_variables=["chat_history", "human_input"], 
        template=template
    )
    if memory is None:
        memory = ConversationBufferMemory(memory_key="chat_history",human_prefix="User",ai_prefix="AI Medical Assistant")
    chat=ChatOpenAI(temperature=temperature,model_name=model_name)
    llm_chain = LLMChain(llm=chat, prompt=prompt, verbose=True, memory=memory)
    
    if len(constitutional_principles)>0:
        constitutional_chain = ConstitutionalChain.from_llm(chain=llm_chain,
                                                        constitutional_principles=constitutional_principles,
                                                        llm=chat,
                                                        verbose=False)
        response = constitutional_chain({"human_input":current_input,"chat_history":""})
    else:
        response = llm_chain.predict(human_input=current_input)
    return response,memory


# memmory chat bot 
def chatchain_memory_kb(current_input,history="",context="",memorizer=ChatMessageHistory(),
                        constitutional_principles=[],temperature=0.7,model_name="gpt-3.5-turbo"):
    
    """
    memorizer: ChatMessageHistory object
    constitutional_principles : List[ConstitutionalPrinciple object]
    history: history dialogue
    context : search context of query
    """
    chat=ChatOpenAI(temperature=temperature,model_name=model_name)
    if len(history)==0 and len(context)==0:
        template = """You are a AI Medical Assistant having a conversation with a user.
        
        User: {human_input}
        AI Medical Assistant: """

        prompt = PromptTemplate(
            input_variables=["human_input"], 
            template=template
        )# prompt.input_variables
        llm_chain = LLMChain(llm=chat, prompt=prompt, verbose=True)
        if len(constitutional_principles)>0:
            constitutional_chain = ConstitutionalChain.from_llm(chain=llm_chain,
                                                            constitutional_principles=constitutional_principles,
                                                            llm=chat,
                                                            verbose=False,
                                                            return_intermediate_steps=True)
            response = constitutional_chain({"human_input":current_input})
            output = response["output"]
            if string_similar(output,"No revisions needed.")>0.8:
                response = response["initial_output"]
            else:
                response=response["output"]
        else:
            response = llm_chain.predict(human_input=current_input)
    elif len(history)==0 and len(context)!=0:
        template = """You are a AI Medical Assistant having a conversation with a user.
        
        Answer user's question based on scientific knowledge context.
        
        Context:
        {context}
        
        User: {human_input}
        AI Medical Assistant: """

        prompt = PromptTemplate(
            input_variables=["human_input","context"], 
            template=template
        )
        llm_chain = LLMChain(llm=chat, prompt=prompt, verbose=True)
        if len(constitutional_principles)>0:
            constitutional_chain = ConstitutionalChain.from_llm(chain=llm_chain,
                                                            constitutional_principles=constitutional_principles,
                                                            llm=chat,
                                                            verbose=False,
                                                            return_intermediate_steps=True)
     
            response = constitutional_chain({"human_input":current_input,"context":context})
            output = response["output"]
            if string_similar(output,"No revisions needed.")>0.8:
                response = response["initial_output"]
            else:
                response=response["output"]
        else:
            response = llm_chain.predict(human_input=current_input,context=context)
            
    elif len(history)!=0 and len(context)==0:
        template = """You are a AI Medical Assistant having a conversation with a user.
        
        Answer the question based on the history of previous conversations.
        
        Conversations History:
        {chat_history}
        
        User: {human_input}
        AI Medical Assistant: """

        prompt = PromptTemplate(
            input_variables=["human_input","chat_history"], 
            template=template
        )
        if isinstance(history,list):
            history="\n".join(history)
        
        llm_chain = LLMChain(llm=chat, prompt=prompt, verbose=True)
        if len(constitutional_principles)>0:
            constitutional_chain = ConstitutionalChain.from_llm(chain=llm_chain,
                                                            constitutional_principles=constitutional_principles,
                                                            llm=chat,
                                                            verbose=False,
                                                            return_intermediate_steps=True)
            response = constitutional_chain({"human_input":current_input,"chat_history":history})
            output = response["output"]
            if string_similar(output,"No revisions needed.")>0.8:
                response = response["initial_output"]
            else:
                response=response["output"]
        else:
            response = llm_chain.predict(human_input=current_input,chat_history=history)
    else:
        template = """You are a AI Medical Assistant having a conversation with a user.
        
        Answer the question based on the history of previous conversations and the scientific knowledge context.
        
        Conversations History:
        {chat_history}
        
        Context:
        {context}
        
        User: {human_input}
        AI Medical Assistant: """

        prompt = PromptTemplate(
            input_variables=["human_input","chat_history","context"], 
            template=template
        )
        if isinstance(history,list):
            history="\n".join(history)
        
        llm_chain = LLMChain(llm=chat, prompt=prompt, verbose=True)
        if len(constitutional_principles)>0:
            constitutional_chain = ConstitutionalChain.from_llm(chain=llm_chain,
                                                            constitutional_principles=constitutional_principles,
                                                            llm=chat,
                                                            verbose=False,
                                                            return_intermediate_steps=True)
           
            response = constitutional_chain({"human_input":current_input,"chat_history":history,"context":context})
            output = response["output"]
            if string_similar(output,"No revisions needed.")>0.8:
                response = response["initial_output"]
            else:
                response=response["output"]
        else:
            response = llm_chain.predict(human_input=current_input,chat_history=history,context=context)
    lang = judge_language(response)
    #if "en" in lang:
    #    response = translate_en2zh(response)
        #time.sleep(0.1)        
    memorizer.add_user_message(current_input)
    memorizer.add_ai_message(response)
    return response,memorizer
	
