# Supplementary material for: Enhancement of the Performance of Large Language Models in Diabetes Education through Retrieval-Augmented Generation: Comparative Study
Source: J Med Internet Res. 2024 Nov 8;26:e58041. doi: 10.2196/58041 (PMC11584532; doi:10.2196/58041)
Supplement: Multimedia Appendix 1 [file jmir_v26i1e58041_app1.zip › Appendix 1 Code for the RISE framework/gradio_web.py]

from langchain.prompts.prompt import PromptTemplate
from langchain.embeddings.openai import OpenAIEmbeddings
from langchain.chat_models import ChatOpenAI

import openai
import os
import json
import time
import gradio as gr

from langchain.memory import ChatMessageHistory

from bot import chatchain_memory,chatchain_memory_kb
from utils import llm_predict,openai_moderarion
from utils import string_similar,judge_language,generate_random_str,write4json
from search_api import open_search,filter_open_search

#from intents import intentCLS,search_intents,human_service_intents,page_intents,endchat_intents


from prompts import rewrite_query,summaryContext
from prompts import whetherKnowAnswer,factCheckClaims,draftResponse2Claims


from guardrails import all_guardrails
from guardrails import ethical_principle,factual_principle,susceptible_principle,moderation_principle
from knowledgedb import get_knowledge_based_answer

os.environ["OPENAI_API_BASE"]="openai api base"
os.environ["OPENAI_API_KEY"]="your openai api key"


system_invitation = "AI Medical Assistant: "  # Prefix for the AI's responses
human_invitation = "User: " # Prefix for the user's input
model_name="llm name"# vicuna,gpt-3.5-turbo

def clear_session():
    return '', None

def chat(query,history=None,use_web_search="yes",use_guardrails="no"):
    """
    history:[(q1,r1),c(q2,r2)]
    """
    
    global system_invitation,human_invitation,model_name
    memorizer = ChatMessageHistory() 
    
    if history is None:
        history=[]
    action = ""
    reference=""
    query_context = "" 
    web_context =""
    
    guardrails_principle=[]
    if use_guardrails.lower()=="yes":
        guardrails_principle=[ethical_principle,factual_principle,susceptible_principle,moderation_principle]
            
    if use_web_search.lower()=="yes":
        print("rewrite query for web search...\n")
        history_temp=""
        if len(history)>0:
            for q,r in history:
                history_temp+=human_invitation + q + "\n"
                history_temp+=system_invitation + r + "\n"

        query_en_r = rewrite_query(query,history=history_temp,model_name=model_name)

        query_en_r = query_en_r.split(":")[-1].strip()
        print("the query after rewriting is :\n{}".format(query_en_r))

        try:
            contents,links,titles = open_search(query_en_r,max_link_num=3,white_list=[])
            web_context = "\n".join(contents)
            reference="\n".join(["link {}".format(i+1)+": "+link for i,link in enumerate(links)])

            if len(web_context)>0:
                print("web search successfully: \n{}".format(web_context))
        except:
            print("web search failed")


    # Determine if GPT knows the answer
    if len(web_context)>0:
        #out = whetherKnowAnswer(query,model_name=model_name)
        #if "found in my database" in out.lower():
        #    claim_repsonse = out.replace("found in my database","").replace("Found in my database","").replace("found in my database".upper(),"")
        #    print("Disassemble the first answer into claims...\n")
        #    claims=draftResponse2Claims(claim_repsonse,model_name=model_name)
        #    print("Claims before factcheck:\n{}".format(claims))

        #    claim_context=factCheckClaims(claims,web_context,model_name=model_name)
        #    print("Claims after factcheck :\n{}".format(claim_context))
        #    query_context+=claim_context
        #else:
        #    query_context+=web_context

        #if len(query_context)>0:
            query_context = summaryContext(web_context,model_name=model_name)


    # ---- Generate reply----
    print("#-------\nReplying...")
    history_temp=""
    if len(history)>0:
        for q,r in history:
            history_temp+=human_invitation + q + "\n"
            history_temp+=system_invitation + r + "\n"

    response,memorizer = chatchain_memory_kb(current_input=query,
                                         history=history_temp,
                                         context=query_context,
                                         memorizer=memorizer,
                                         constitutional_principles=guardrails_principle,
                                         temperature=0.7,model_name=model_name)
    history_=(query,response)
    history.append(history_)
        

    # If the web-retrieved content is not empty, print the reference content links together
    if len(reference)>0:
        print(system_invitation + response+"\n\nReference: \n"+reference)
    else:
        print(system_invitation + response)
    print("\n")
    return "",history,history


with gr.Blocks() as demo:
    gr.Markdown("""<h1><center>SynapseLLM</center></h1>
        <br><center>SynapseLLM is a medical assistant based on a large model of artificial intelligence. It is assisted by a professional medical knowledge base and an efficient retrieval engine. It is designed by a number of experienced professional doctors to provide scientific and factual answers to most medical problems.
</center><br>
        <center><font size=3>
        </center></font>
        """)
    state = gr.State()

    with gr.Row():

        with gr.Column(scale=6):
            with gr.Row():
                chatbot = gr.Chatbot(label='SynapseLLM').style(height=400)
            with gr.Row():
                message = gr.Textbox(label='Please enter your query',placeholder="What is Cataract?")
            with gr.Row():
                clear_history = gr.Button("Clear Bot history")
                send = gr.Button("🚀 Send")


        # ============= Trigger Actions=============
        send.click(chat,
                   inputs=[
                       message,
                       state
                   ],
                   outputs=[message, chatbot, state])

        # Clear chat history button
        clear_history.click(fn=clear_session,
                            inputs=[],
                            outputs=[chatbot, state],
                            queue=False)

        # Submit input box on Enter key press
        message.submit(chat,
                       inputs=[
                           message,
                           state
                   ],
                   outputs=[message, chatbot, state])
        
demo.queue(concurrency_count=3).launch(     
          server_name='10.100.45.205', server_port=7860, share=True, inbrowser=False)  
