# Supplementary material for: Enhancement of the Performance of Large Language Models in Diabetes Education through Retrieval-Augmented Generation: Comparative Study
Source: J Med Internet Res. 2024 Nov 8;26:e58041. doi: 10.2196/58041 (PMC11584532; doi:10.2196/58041)
Supplement: Multimedia Appendix 1 [file jmir_v26i1e58041_app1.zip › Appendix 1 Code for the RISE framework/knowledgedb.py]

from langchain.schema import Document
from langchain.vectorstores import FAISS
from langchain.chains import RetrievalQA
from langchain.prompts.prompt import PromptTemplate
from langchain.embeddings.openai import OpenAIEmbeddings
from langchain.chat_models import ChatOpenAI
from langchain.llms import OpenAI


def get_knowledge_based_answer(query,
                               llm_service,
                               vector_store,
                               temperature=0.1,
                               top_p=0.9,
                               top_k=4):
        prompt_template = """Based on the known information below, answer the user's question concisely and professionally.
                                            If an answer cannot be derived from the provided information, please respond with "Unable to answer the question based on the known information" or "Insufficient relevant information provided". Do not include any fabricated content in the answer. Please provide the answer in Chinese.
                                            Known information:
                                            {context}
                                            Question:
                                            {question}"""
        prompt = PromptTemplate(template=prompt_template,
                                input_variables=["context", "question"])

        llm_service.temperature = temperature
        llm_service.model_kwargs["top_p"] = top_p

        knowledge_chain = RetrievalQA.from_llm(
            llm=llm_service,
            retriever=vector_store.as_retriever(
                search_kwargs={"k": top_k}),
            prompt=prompt)
        knowledge_chain.combine_documents_chain.document_prompt = PromptTemplate(
            input_variables=["page_content"], template="{page_content}")

        knowledge_chain.return_source_documents = True
        try:
            result = knowledge_chain({"query": query})
        except:
            docs_and_scores = vector_store.similarity_search_with_score(query)
            docs_ = sorted(docs_and_scores, key=lambda keys: keys[1],reverse=True)[0][0]
            result = docs_.page_content.replace("\n\n","")
        return result


if __name__=="__main__":
    
    llm_service = ChatOpenAI(max_tokens=512)
    embeddings = OpenAIEmbeddings()

    vector_store=FAISS.load_local("cache/dxy",embeddings)
    #docs = vector_store.similarity_search("糖尿病是什么?")


    query="糖尿病能彻底治愈吗？"
    out = get_knowledge_based_answer(query,llm_service,vector_store,temperature=0.0,top_k=2)
    print(out)
