# Supplementary material for: Enhancement of the Performance of Large Language Models in Diabetes Education through Retrieval-Augmented Generation: Comparative Study
Source: J Med Internet Res. 2024 Nov 8;26:e58041. doi: 10.2196/58041 (PMC11584532; doi:10.2196/58041)
Supplement: Multimedia Appendix 1 [file jmir_v26i1e58041_app1.zip › Appendix 1 Code for the RISE framework/prompts.py]

import openai
from langchain.chat_models import ChatOpenAI
from langchain import PromptTemplate, LLMChain
from langchain.prompts.chat import (
    ChatPromptTemplate,
    SystemMessagePromptTemplate,
    AIMessagePromptTemplate,
    HumanMessagePromptTemplate,
)
from langchain.schema import (
    AIMessage,
    HumanMessage,
    SystemMessage
)
# 003 or 002 predict
def llm_predict(prompt,model="text-davinci-003"):
    '''

    :param prompt: The constructed prompt
    :param model: The model to be used, such as text-003, text-002, etc.
    :return:
    '''
    # response = openai.Completion.create(
    response = openai.Completion.create(
        model=model,
        prompt=prompt,
        temperature=0,
        max_tokens=128,
        top_p=1.0,
        frequency_penalty=0.0,
        presence_penalty=0.0
    )
    return response["choices"][0]["text"]
	


def classify_intent(current_input,history=""):
    prompt="Instructions: Please identify the intent of patient's query,and select the most appropriate category from a list of predefined intents.\n\n"
    if len(history)==0:
        prompt="Instructions: Related to the history of the previous doctor-patient conversation,please identify the intent of patient's query,and select the most appropriate category from a list of predefined intents.\n\n"
        prompt+="History: "+"\n"
        prompt+=history+"\n\n"
    
    prompt+="Query: "+"\n"
    prompt+=current_input+"\n\n"
    
    intents = "Predefined intents: \n"
    intents_ =['1.Ask for a diagnosis',
            '2.Ask about treatment options',
            '3.Ask about the correlation between treatment effectiveness or disease causes',
            '4.Ask about medication side effects',
            '5.Ask for vaccine recommendations',
            '6.Ask about alternative or complementary medicine',
            '7.Ask for travel health advice',
            '8.Ask about medical procedure preparation',
            '9.Ask about medical terminology or jargon',
            '10.Ask about emergency medical situations',
            '11.Ask for precautionary advice',
            '12.Ask for patient understanding/approval of educational content',
            '13.Inform about disease symptoms',
            '14.Inform about diagnosis',
            '15.Inform about treatment options',
            '16.Inform about medication side effects',
            '17.Inform about vaccine recommendations',
            '18.Inform about alternative or complementary medicine',
            '19.Inform about travel health advice',
            '20.Inform about medical procedure preparation',
            '21.Inform about medical terminology or jargon',
            '22.Inform about emergency medical situations',
            '23.Inform about precautionary advice',
            '24.Inform about patient understanding/approval of educational content',
            '25.Ask about surgery information',
            '26.Ask about medication information',
            '27.Ask for general medical advice',
            '28.Inform about previous medical visits',
            '29.Inform about opinion/decision/preference',
            '30.Inform about previous medication use',
            '31.Inform about previous surgeries',
            '32.Ask about general health information',
            '33.Ask about emotional support',
            '34.Ask for a referral',
            '35.Express positive intent towards the conversation content',
            '36.Express negative intent towards the conversation content',
            '37.Indicate the end of the conversation',
            '38.Ask about family medical history',
            '39.Inform about family medical history',
            '40.Ask about lifestyle and behavioral factors',
            '41.Inform about lifestyle and behavioral factors',
            '42.Ask for nutritional advice',
            '43.Inform about nutritional advice',
            '44.Ask about sexual health',
            '45.Inform about sexual health',
            '46.Ask about mental health',
            '47.Inform about mental health',
            '48.Ask about pain management',
            '49.Inform about pain management',
            '50.Ask about follow-up appointments or next steps']

    intents+="\n".join(intents_)
    prompt+=intents+"\n\n"
    prompt+="So,the intent of this query is : "
    return prompt

# Summarize the retrieved context
def summaryContext(context,temperature=0.1,model_name="gpt-3.5-turbo"):
    #template="Please help me summarize the context.\n\nContext:\n{context}\n\nSummary:"
    prompt = PromptTemplate(
        input_variables=["context"],
        template="Please help me to make a summary of the following text, and Then output limit to 100 words.\n\nText:\n{context}\n\Summary is :")

    chat = ChatOpenAI(temperature=temperature,model_name=model_name)
    chain = LLMChain(llm=chat, prompt=prompt)
    out = chain.run(context=context)
    return out
# Summarize the conversation history when it becomes too long
def summaryDiag(diag,temperature=0.1,model_name="gpt-3.5-turbo"):    
    chat = ChatOpenAI(temperature=temperature,model_name=model_name)

    template="Please help me to make a summary of the following dialogue, and then output limit to 100 words \n\ndialogue:\n{diag}\n\nsummary: "
    prompt = PromptTemplate(
            input_variables=["diag"],
            template=template
    )# prompt.input_variables
    llm_chain = LLMChain(llm=chat, prompt=prompt, verbose=True)
    response = llm_chain.run(diag=diag)
    return response

# Rewrite the query for retrieval purposes
def rewrite_query(text,history="",model_name="gpt-4"):
    chat = ChatOpenAI(temperature=0.0,model_name=model_name)
    if len(history)==0:
        template="You are a helpful assistant that rewrite the medical question for Internet search."
        system_message_prompt = SystemMessagePromptTemplate.from_template(template)
        human_template="{text}"
        human_message_prompt = HumanMessagePromptTemplate.from_template(human_template)
        chat_prompt = ChatPromptTemplate.from_messages([system_message_prompt, human_message_prompt])
        chain = LLMChain(llm=chat, prompt=chat_prompt)
        out = chain.run(text=text)
    else:
        if isinstance(history,list):
            history="\n".join(history)
        template="You are a helpful assistant that rewrite the medical question based on the dialogue history for Internet search."
        system_message_prompt = SystemMessagePromptTemplate.from_template(template)
        human_template="Dialogue History :\n{history}\n\nQuery:{text}\n\nThe rewrite question is : "
        human_message_prompt = HumanMessagePromptTemplate.from_template(human_template)
        chat_prompt = ChatPromptTemplate.from_messages([system_message_prompt, human_message_prompt])
        chain = LLMChain(llm=chat, prompt=chat_prompt)
        out = chain.run(history=history,text=text)
    return out


# Determine if GPT knows the answer
def whetherKnowAnswer(question,temperature=0.1,model_name="gpt-4"):
    template="Answer the question below.Besides your answer to the question,if you don't know the exact answer,output 'not found in my database'.Otherwide,output your answer and 'found in my database'.\n\nQuestion:\n{question}"
    prompt = PromptTemplate(
        input_variables=["question"],
        template=template)

    chat = ChatOpenAI(temperature=temperature,model_name=model_name)
    chain = LLMChain(llm=chat, prompt=prompt,verbose=True)
    out = chain.run(question=question)
    return out

# Break down the response into multiple claims
def draftResponse2Claims(response,temperature=0.1,model_name="gpt-3.5-turbo"):
    template="""As an AI medical assistant, your current task is to break down your last response in the conversation into independent claims. Do not include claims about opinions, or subjective personal experiences.

     Here is an example:

     User: What causes cataract?
     AI medical assistant: Cataracts are caused by various factors such as aging, which leads tothe breakdown and clumping of proteins in the eye's lens; injuries like physical trauma or burns; genetics; certain medical conditions like diabetes and eye diseases; exposure to environmental factors like UV light, pollution, and chemicals; and long-term use of steroid medications. These causes contribute to the clouding of the lens, resulting in cataract formation.

     The claims in your last response are:
     1.Cataracts are caused by the aging process which leads to the breakdown and clumping of proteins in the eye's lens.
     2.Injuries, like physical trauma or burns, can cause cataracts.
     3.Genetics can play a role in the development of cataracts.
     4.Certain medical conditions such as diabetes and eye diseases can increase the risk of cataracts.
     5.Exposure to environmental factors, like UV light, pollution, and chemicals, can contribute to the development of cataracts.
     6.Long-term use of steroid medications can cause cataracts.

     Now it is your turn to segment your last response into independent claims. Directly output the claims without anything else.
     Last response:
     {response}
     """
    prompt = PromptTemplate(
        input_variables=["response"],
        template=template)

    chat = ChatOpenAI(temperature=temperature,model_name=model_name)
    chain = LLMChain(llm=chat, prompt=prompt,verbose=True)
    out = chain.run(response=response)
    return out

# Fact-check the claims base on external knowledge
def factCheckClaims(claims,external_knowledge,temperature=0.1,model_name="gpt-3.5-turbo"):
    template="""
    As an AI medical assistant, your current task is to fact-check the claims based on the external knowledge provided. For each claim, you should label it as true or false. After that, output all the true claims without saying anything else.

    Now it is your turn to fact-check the claims based on the external knowledge.
    Claims:
    {claims}
    
    External knowledge:
    {external_knowledge}
    """
    prompt = PromptTemplate(
        input_variables=["claims","external_knowledge"],
        template=template)

    chat = ChatOpenAI(temperature=temperature,model_name=model_name)
    chain = LLMChain(llm=chat, prompt=prompt,verbose=True)
    out = chain.run(claims=claims,external_knowledge=external_knowledge)
    return out
