# Supplementary material for: Enhancement of the Performance of Large Language Models in Diabetes Education through Retrieval-Augmented Generation: Comparative Study
Source: J Med Internet Res. 2024 Nov 8;26:e58041. doi: 10.2196/58041 (PMC11584532; doi:10.2196/58041)
Supplement: Multimedia Appendix 1 [file jmir_v26i1e58041_app1.zip › Appendix 1 Code for the RISE framework/README.txt]

# 1. Configure the environment
pip install -r requirments  

# 2. usage
python  gradio_web.py


# explanation

```
create_knowlage.py   --- Build local database
knowladge.py  --- Call local database
search_api.py  --- Web search
white_list.json --- Websites for Web search
guardrails.py  --- Safety check

utilts.py;prompts.py;bot.py --- Necessary function files


Note: This code uses OpenAI models as an example; other models can be used similarly.
