# Supplementary material for: Enhancement of the Performance of Large Language Models in Diabetes Education through Retrieval-Augmented Generation: Comparative Study
Source: J Med Internet Res. 2024 Nov 8;26:e58041. doi: 10.2196/58041 (PMC11584532; doi:10.2196/58041)
Supplement: Multimedia Appendix 1 [file jmir_v26i1e58041_app1.zip › Appendix 1 Code for the RISE framework/search_api.py]

import requests
import json
import re
# invalid now,had shut down
def open_search(query,max_link_num=5,white_list=[]):
    url="http://localhost:1234/api/ApiCommon/GetQuerySources"
    headers={"accept":"*/*",
            "Content-Type":"application/json",
            }

    data={"query_text":query,
          "max_link_num":max_link_num,
          "soure_type":"google"
          }
    data = json.dumps(data)        
    response=requests.post(url=url,headers=headers,data=data)
    decoded_data=response.text.encode().decode('utf-8-sig') 
    search_result= json.loads(decoded_data)['Result']
    
    contexts=[]
    links =[]
    titles =[]
    for r in search_result:
        link = r['link']
        text = r['text']
        title = r['title']
        web = extract_url(link)[0]
        if len(white_list)>0:
            if web in white_list:
                contexts.append(text)
                links.append(link)
                titles.append(title)
        else:
            contexts.append(text)            
            links.append(link)
            titles.append(title)
    return contexts,links,titles

def extract_url(string): 
    # findall() finds all strings that match the regular expression
    url = re.findall('https?://(?:[-\w.]|(?:%[\da-fA-F]{2}))+', string)
    return url

def filter_open_search(search_result,white_list=[]):
    """white_list : json.load(open("white_list.json"))"""
    contexts=[]
    for r in search_result:
        link = r['link']
        text = r['text']
        title = r['title']
        web = extract_url(link)[0]
        if len(white_list)>0:
            if web in white_list:
                contexts.append(text)
                links.append(link)
                titles.append(title)
        else:
            contexts.append(text)            
            links.append(link)
            titles.append(title)
    return contexts,links,titles

if __name__=="__main__":
    query="What is Diabetes?"
    search_result = open_search(query)
    print(search_result)
    r=filter_open_search(search_result)
    print(r)
