# Supplementary material for: Enhancement of the Performance of Large Language Models in Diabetes Education through Retrieval-Augmented Generation: Comparative Study
Source: J Med Internet Res. 2024 Nov 8;26:e58041. doi: 10.2196/58041 (PMC11584532; doi:10.2196/58041)
Supplement: Multimedia Appendix 1 [file jmir_v26i1e58041_app1.zip › Appendix 1 Code for the RISE framework/utils.py]

from langchain.memory import ChatMessageHistory
from langchain.schema import messages_from_dict, messages_to_dict
from langchain.llms import OpenAI
import json
import openai
import os,re,random
import difflib
from langchain.chains import APIChain
from langchain.prompts.prompt import PromptTemplate
from langchain.llms import OpenAI
from langchain.chat_models import ChatOpenAI
from langchain import PromptTemplate, LLMChain
from langchain.prompts.chat import (
    ChatPromptTemplate,
    SystemMessagePromptTemplate,
    AIMessagePromptTemplate,
    HumanMessagePromptTemplate,
)
from langchain.schema import (
    AIMessage,
    HumanMessage,
    SystemMessage
)
def string_similar(s1, s2):#String similarity
    return difflib.SequenceMatcher(None, s1, s2).quick_ratio()
# 003 or 002 predict
def llm_predict(prompt,model="text-davinci-003"):
    '''

    :param prompt: The constructed prompt
    :param model: The model to be used, such as text-003, text-002, etc.
    :return:
    '''
    # response = openai.Completion.create(
    response = openai.Completion.create(
        model=model,
        prompt=prompt,
        temperature=0,
        max_tokens=128,
        top_p=1.0,
        frequency_penalty=0.0,
        presence_penalty=0.0
    )
    return response["choices"][0]["text"]

#  check input moderation with openai api
## text="感觉生活没啥希望了,我想自杀"
## out=openai_moderarion(text)
def openai_moderarion(text):
    response = openai.Moderation.create(input=text)
    output = response["results"][0]
    categories =output["categories"]
    flag = None
    for k,v in categories.items():
        if v:
            flag=k
            break
    return flag
	
# Translate English to Chinese
from langchain import PromptTemplate, LLMChain
def translate_en2zh(text,model_name="gpt-4"):
    
    prompt = PromptTemplate(
        input_variables=["text"],
       template="Please help me translate  english text to chinese.\n\nText: \n{text}")

    chat = ChatOpenAI(temperature=0.0,model_name=model_name)
    chain = LLMChain(llm=chat, prompt=prompt)
    out = chain.run(text=text)
    out = out.replace("Translation:","").replace("translation:","")
    return out.split("\n")[-1]
# Translate Chinese to English
def translate_zh2en(text,model_name="gpt-4"):
    
    prompt = PromptTemplate(
        input_variables=["text"],
       template="Please help me translate chinese text to english.\n\nText: \n{text}")

    chat = ChatOpenAI(temperature=0.0,model_name=model_name)
    chain = LLMChain(llm=chat, prompt=prompt)
    out = chain.run(text=text).replace("translation:","")
    out = out.replace("Translation:","").replace("translation:","")
    return out.split("\n")[-1]


def get_message_from_ChatMessageHistory(chat_history:ChatMessageHistory,human_prefix="Human",ai_prefix="AI Medical Assistant"):
    """
    # can update messages from another chat history object
    messages=messages_to_dict(chat_history.messages)
    test_history=ChatMessageHistory()
    test_history.messages=messages_from_dict(messages)
    test_history
    """
    messages = messages_to_dict(chat_history.messages)
    history_ =[]
    for message in messages:
        prefix = human_prefix+": " if message["type"]=="human" else ai_prefix+": "
        content = message['data']['content']
        history_.append(prefix+content)
    return history_#"\n".join(history_)

def write4json(session_dict,session_file):
    with open(session_file, 'w',encoding='utf-8') as f:
       json.dump(session_dict, f,ensure_ascii=False,indent=4)
    f.close()
 
# Save conversation history，messages_from_dict can be re-imported 
def saveChatMessageHistory(chat_history:ChatMessageHistory,outfile="memory.json"):
    messages = messages_to_dict(chat_history.messages)
    write4json(messages,outfile)

# Perplexity slowdown
# def perplexity_search(query):
#     import requests
#     url = 'http://47.107.70.225:16980/post?keyword=' + str(query)
#     r = requests.post(url,timeout=20)
#     res = json.loads(r.text)
#     return res
# def clean_search_content(content):
#     content = re.sub("\[.*?\]", "", content)
#     content_list = content.split("\n")
#     contents = [x for x in content_list if len(x)>5]
#     text = "\n".join(contents)
#     return text
def generate_random_str(randomlength=16):
  """
  Generate a random string of specified length
  """
  random_str =''
  base_str ='ABCDEFGHIGKLMNOPQRSTUVWXYZabcdefghigklmnopqrstuvwxyz0123456789'
  length =len(base_str) -1
  for i in range(randomlength):
    random_str +=base_str[random.randint(0, length)]
  return random_str


def saveDiagMemory(dialogue,id_=generate_random_str(16)):
    assert isinstance(dialogue,list)
    N = len(dialogue)
    diag_pairs = [(dialogue[i],dialogue[i+1]) for i in range(0,N,2)]
    result =[]
    for user,ai in diag_pairs:
        user_ = {"type": "human","data":{"content":user,"additional_kwargs": {},"example": False}}
        ai_ = {"type": "ai","data":{"content":ai,"additional_kwargs": {},"example": False}}
        result.append(user_)
        result.append(ai_)
        
    if not os.path.exists("./tmp"):
        os.makedirs("./tmp")
    write4json(result,"./tmp"+"/"+id_+".json")
    return id_
        
        

import string

remove_nota = u'[’·°–!"#$%&\'()*+,-./:;<=>?@，。?★、…【】（）《》？“”‘’！[\\]^_`{|}~]+'
remove_punctuation_map = dict((ord(char), None) for char in string.punctuation)
def filter_str(sentence):
    sentence = re.sub(remove_nota, '', sentence)
    sentence = sentence.translate(remove_punctuation_map)
    return sentence.strip()
    
# Determine Chinese, Japanese, Korean, or English
def judge_language(s):
    # s = unicode(s)   # Python 2 requires converting strings to Unicode encoding, Python 3 does not
    s = filter_str(s)
    result = []
    s = re.sub('[0-9]', '', s).strip()
    # unicode english
    re_words = re.compile(u"[a-zA-Z]")
    res = re.findall(re_words, s)  # Query all matching strings
    res2 = re.sub('[a-zA-Z]', '', s).strip()
    if len(res) > 0:
        result.append('en')
    if len(res2) <= 0:
        return 'en'

    # unicode chinese
    re_words = re.compile(u"[\u4e00-\u9fa5]+")
    res = re.findall(re_words, s)  # Query all matching strings
    res2 = re.sub(u"[\u4e00-\u9fa5]+", '', s).strip()
    if len(res) > 0:
        result.append('zh')
    if len(res2) <= 0:
        return 'zh'

    # unicode korean
    re_words = re.compile(u"[\uac00-\ud7ff]+")
    res = re.findall(re_words, s)  # Query all matching strings
    res2 = re.sub(u"[\uac00-\ud7ff]+", '', s).strip()
    if len(res) > 0:
        result.append('ko')
    if len(res2) <= 0:
        return 'ko'

    # unicode japanese katakana and unicode japanese hiragana
    re_words = re.compile(u"[\u30a0-\u30ff\u3040-\u309f]+")
    res = re.findall(re_words, s)  # Query all matching strings
    res2 = re.sub(u"[\u30a0-\u30ff\u3040-\u309f]+", '', s).strip()
    if len(res) > 0:
        result.append('ja')
    if len(res2) <= 0:
        return 'ja'
    return ','.join(result)
