# Supplementary material for: Enhancement of the Performance of Large Language Models in Diabetes Education through Retrieval-Augmented Generation: Comparative Study
Source: J Med Internet Res. 2024 Nov 8;26:e58041. doi: 10.2196/58041 (PMC11584532; doi:10.2196/58041)
Supplement: Multimedia Appendix 2 [file jmir_v26i1e58041_app2.xlsx]

## Sheet: Sheet1
	Question	Answer
1	What is diabetes?	Diabetes is a chronic disease where the body cannot properly regulate blood sugar levels. There are two main types: Type 1, where the body does not produce insulin and requires daily insulin injections, usually diagnosed in children and young adults. And Type 2, the most common form, where the body is resistant to insulin or doesn't make enough, often linked to obesity, inactivity, and genetics, …
2	What role does insulin play in the body?	Insulin is a hormone that plays a vital role in regulating blood sugar levels and energy metabolism in the body. Its key functions include: 1) Facilitating glucose uptake into cells for energy production. 2) Lowering blood sugar levels after meals by promoting glucose absorption. 3) Promoting storage of excess glucose as glycogen in the liver and muscles. 4) Regulating fat metabolism and storage.…
3	What are the main types of diabetes?	The main types of diabetes are Type 1 Diabetes, where the body cannot produce insulin due to an autoimmune attack on the pancreas, requiring daily insulin injections, usually diagnosed in children and young adults. Type 2 Diabetes is the most common form, where the body becomes resistant to insulin or doesn't make enough, often linked to obesity, inactivity, and genetics, and can frequently be ma…
4	What is gestational diabetes?	Gestational diabetes is a form of diabetes that develops during pregnancy. It occurs when the body cannot produce enough insulin or becomes resistant to insulin due to hormonal changes. It is usually diagnosed between 24-28 weeks through blood sugar testing. While gestational diabetes does not cause birth defects, it can lead to complications for both mother and baby if not properly managed throu…
5	What are the long-term health risks associated with diabetes?	Uncontrolled diabetes over an extended period can lead to serious long-term health complications. These include an increased risk of heart disease, stroke, kidney failure requiring dialysis, nerve damage causing numbness and pain, vision problems like retinopathy and blindness, skin infections and slow-healing wounds that may require amputation, as well as an elevated risk of developing Alzheimer…
6	What are the common symptoms of diabetes?	The common symptoms of diabetes include increased thirst and frequent urination, increased hunger, fatigue, blurred vision, slow healing of cuts and bruises, tingling or numbness in hands/feet (type 2), unexplained weight loss (type 1), and increased infections. These symptoms arise from high blood sugar levels due to the body's inability to produce or properly use the blood glucose-regulating ho…
7	What triggers the onset of type 1 diabetes?	The exact cause or trigger for the onset of type 1 diabetes is still unknown, but it is believed to involve an autoimmune reaction where the body's immune system mistakenly attacks and destroys the insulin-producing beta cells in the pancreas. While genetic factors increase susceptibility, environmental triggers like viral infections or exposure to certain toxins may initiate the autoimmune proce…
8	What are the main causes of type 2 diabetes?	The main causes of type 2 diabetes are insulin resistance, where the body's cells become resistant to insulin's effects, as well as being overweight or obese, lack of physical activity, genetic factors, metabolic syndrome, aging, and certain ethnic backgrounds. However, lifestyle factors like obesity and inactivity are major modifiable risk factors that can contribute significantly to the develop…
9	What increases the risk of gestational diabetes during pregnancy?	Several key factors increase the risk of developing gestational diabetes during pregnancy, including being overweight or obese before pregnancy, having a family history of diabetes, advanced maternal age, a previous history of gestational diabetes, certain ethnic backgrounds, lack of physical activity, and having previously delivered a large baby. Other potential risk factors are polycystic ovary…
10	How do genetic factors influence the risk of type 2 diabetes?	Genetic factors play a significant role in influencing an individual's risk of developing type 2 diabetes. Having a close family member with the condition increases the risk due to shared genetic variants or mutations that can impair insulin secretion, promote insulin resistance, contribute to obesity, and affect beta-cell function. While a single gene variant may only slightly raise the risk, ca…
11	What is the relationship between body weight and insulin resistance?	There is a complex, bidirectional relationship between body weight and insulin resistance. Increased body weight, especially excess fat accumulation, is a major contributing factor to the development of insulin resistance, where the body's cells become less responsive to insulin. Conversely, insulin resistance itself can also promote further weight gain by impairing glucose uptake and favoring fa…
12	What are the primary risk factors for developing type 2 diabetes?	The primary risk factors for developing type 2 diabetes include being overweight or obese, lack of physical activity, family history and genetics, increasing age, certain racial/ethnic backgrounds, prediabetes, and a history of gestational diabetes. While some risk factors like age and genetics are non-modifiable, obesity and an inactive lifestyle are major modifiable risk factors that significan…
13	How does being overweight influence the risk of type 2 diabetes?	Being overweight or obese significantly increases the risk of developing type 2 diabetes through mechanisms like promoting insulin resistance, increasing inflammatory factors from excess fat cells, causing metabolic abnormalities, and interacting with genetic predispositions. The risk rises progressively with higher body mass index and degree of obesity. Even modest weight loss through lifestyle …
14	What is the significance of family history in the development of type 2 diabetes?	Family history plays a significant role in the development of type 2 diabetes through a combination of genetic susceptibility and shared environmental/lifestyle factors within families. Having a first-degree relative with type 2 diabetes is considered a strong risk factor, as individuals with a positive family history tend to exhibit higher insulin resistance, impaired glucose metabolism, and oth…
15	How is gestational diabetes linked to type 2 diabetes?	Gestational diabetes is strongly linked to an increased risk of developing type 2 diabetes later in life. Women who had gestational diabetes during pregnancy have a significantly higher risk, up to 10 times greater, of progressing to type 2 diabetes within 5-10 years after delivery. Gestational diabetes and type 2 diabetes share similar risk factors and pathophysiology involving insulin resistanc…
16	Why is waist circumference a relevant measurement for assessing diabetes risk?	Waist circumference is a relevant measurement for assessing diabetes risk because it effectively estimates abdominal or visceral fat accumulation, which is strongly associated with insulin resistance and an increased risk of developing type 2 diabetes. Multiple studies have found that waist circumference is an independent predictor of diabetes risk, even after accounting for body mass index (BMI)…
17	What steps can be taken to reduce the risk of developing type 2 diabetes?	To reduce the risk of developing type 2 diabetes, the key steps include maintaining a healthy weight through diet and exercise, eating a nutritious diet rich in fiber and low in refined carbs and sugary beverages, increasing physical activity levels, quitting smoking, limiting alcohol intake, and managing prediabetes through lifestyle changes if present. While some risk factors like age and famil…
18	How can maintaining a healthy weight influence the risk of developing type 2 diabetes?	Maintaining a healthy weight is one of the most effective strategies for reducing the risk of developing type 2 diabetes. Excess body weight, especially abdominal obesity, is a major risk factor that promotes insulin resistance and impairs blood sugar regulation. Even modest weight loss can substantially improve insulin sensitivity and glucose metabolism, significantly lowering the risk of progre…
19	How does prediabetes relate to the development of type 2 diabetes?	Prediabetes is a serious health condition that significantly increases the risk of developing type 2 diabetes. It is a precursor stage where blood sugar levels are higher than normal, and the body's cells are becoming resistant to insulin. Without lifestyle changes, the risk of progressing from prediabetes to type 2 diabetes is very high, as they share the same underlying cause of insulin resista…
20	What BMI values are considered indicative of being overweight for different ethnic groups?	The BMI values considered indicative of being overweight can vary across different ethnic groups due to differences in body composition and disease risk. While a BMI of 25.0-29.9 kg/m2 is commonly used to define overweight, some Asian countries have lowered the overweight cutoff to around 23.0-24.9 kg/m2 since Asians tend to have a higher body fat percentage at lower BMIs. For Black/African Ameri…
21	How can individuals assess their risk for type 2 diabetes using BMI?	Individuals can assess their risk for type 2 diabetes using BMI values. A BMI between 25-29.9 kg/m2 is considered overweight, while 30 kg/m2 or higher is obese. Higher BMI values, even in the overweight range, are strongly associated with increased diabetes risk in a graded manner. The risk rises progressively with every 1 kg/m2 increase above normal BMI. While BMI estimates overall adiposity, co…
22	What are key lifestyle changes recommended to lower the chances of developing type 2 diabetes?	The key lifestyle changes recommended to lower the chances of developing type 2 diabetes include achieving and maintaining a healthy body weight through diet and exercise, adopting a balanced eating pattern focused on fiber-rich foods and limiting refined carbs and sugary beverages, increasing physical activity levels, quitting smoking, and limiting alcohol intake. For those with prediabetes, par…
23	How much weight loss is considered effective in preventing or delaying type 2 diabetes?	According to the search results, a weight loss of around 7% of initial body weight through lifestyle changes like diet and exercise is considered effective in preventing or delaying the onset of type 2 diabetes for those at high risk, such as individuals with prediabetes. For those already diagnosed with type 2 diabetes, a more substantial weight loss of around 15% or greater is often required to…
24	What should someone do if diagnosed with prediabetes?	If diagnosed with prediabetes, it is crucial to make lifestyle changes to prevent progression to type 2 diabetes. Key steps include losing weight through a healthy diet and increased physical activity, joining a structured lifestyle change program focused on diet and exercise, monitoring health numbers regularly with a healthcare provider, getting adequate sleep, and limiting alcohol and smoking.…
25	What steps should be taken to reduce the risk of type 2 diabetes after experiencing gestational diabetes?	If you experienced gestational diabetes during pregnancy, it's crucial to adopt a healthy lifestyle after delivery to reduce your elevated risk of developing type 2 diabetes. Key steps include achieving and maintaining a healthy weight through a balanced diet and regular exercise, breastfeeding if possible, getting your blood sugar tested regularly, and teaching healthy habits to your child from …
26	Why is physical activity important in preventing type 2 diabetes?	Regular physical activity is crucial in preventing type 2 diabetes because it improves insulin sensitivity and glucose metabolism, aids in weight loss and prevents excess weight gain, manages other risk factors like high blood pressure and cholesterol levels, and generates beneficial metabolic adaptations that lower diabetes risk. Numerous studies show that moderate physical activity alone can re…
27	What role does diet play in the prevention of type 2 diabetes?	Diet plays a crucial role in the prevention of type 2 diabetes. A balanced, fiber-rich diet focused on minimally processed plant-based foods like vegetables, fruits, whole grains, and lean proteins, while limiting refined carbs, sugary beverages, and unhealthy fats, can significantly reduce the risk of developing the disease. Modest weight loss through dietary changes and calorie reduction also i…
28	What should I do if I'm planning to become pregnant as I have diabetes?	If you are planning to become pregnant and have diabetes, it is crucial to see your doctor and diabetes care team 3-6 months before trying to conceive. The key steps are getting your diabetes under excellent control by optimizing blood sugar levels, diet, and medications; taking folic acid supplements; and undergoing comprehensive health checks. This pre-conception planning, combined with frequen…
29	What are some activities recommended for someone who is starting to increase their physical activity to prevent diabetes?	For someone starting to increase their physical activity to prevent diabetes, recommended activities include low-impact options like walking, swimming, cycling, and active household chores or yard work. The key is to start slowly with low-to-moderate intensity activities that are enjoyable and build up gradually to at least 150 minutes per week of aerobic exercise spread over most days. Consultin…
30	What are some common symptoms that might prompt testing for type 1 diabetes?	Some common symptoms that might prompt testing for type 1 diabetes include increased thirst, frequent urination, extreme hunger, unexplained weight loss, fatigue, blurred vision, fruity breath odor, and frequent infections. In children, additional potential signs are bedwetting in previously potty-trained kids, diaper rash, belly pain, and behavior changes. If a combination of these symptoms is p…
31	What types of medications might someone with diabetes take?	People with diabetes may take various medications to manage their blood sugar levels, including metformin to reduce glucose production and increase insulin sensitivity, sulfonylureas and meglitinides to stimulate insulin release, thiazolidinediones to increase insulin sensitivity, DPP-4 inhibitors and GLP-1 agonists to enhance insulin production and reduce glucagon, SGLT2 inhibitors to increase g…
32	What are the major complications of diabetes?	The major complications of diabetes include eye problems like diabetic retinopathy that can lead to vision loss, foot problems and potential amputations due to nerve damage and poor circulation, increased risk of heart disease, stroke, kidney disease, nerve damage affecting various bodily functions, skin infections and delayed wound healing, gum disease and dental issues, as well as other problem…
33	How common are these diabetic complications?	According to the search results, diabetic complications are quite common, with neuropathy (nerve damage) being the most prevalent, affecting around 20-24% of diabetic patients. Retinopathy (eye damage) and nephropathy (kidney disease) are also frequently reported, occurring in roughly 12-17% and 4-10% of cases respectively. Cardiovascular diseases like heart disease and stroke are another major c…
34	What puts me at risk for developing diabetic kidney disease?	The major risk factors that increase the likelihood of developing diabetic kidney disease include poor blood glucose control over time, hypertension, longer duration of diabetes (especially beyond 10-15 years), abnormal cholesterol/triglyceride levels, presence of diabetic retinopathy, family history and genetic factors, as well as obesity, smoking, and lack of exercise. Optimal management of blo…
35	How does diabetes affect the eyes?	Diabetes can have serious effects on the eyes, primarily through diabetic retinopathy, which damages blood vessels in the retina and can lead to vision loss or blindness if untreated. It also increases the risk of developing macular edema (swelling in the retina), cataracts, and glaucoma. Maintaining good blood sugar control through proper management and regular eye exams for early detection are …
36	Am I at increased risk for heart disease because of my diabetes?	Yes, having diabetes, especially type 2 diabetes, significantly increases your risk for developing cardiovascular diseases like heart disease and stroke. Diabetes is considered a major risk factor for heart disease by medical organizations. Even with controlled blood sugar levels, the associated conditions like high blood pressure and cholesterol elevate the cardiovascular risk in diabetes. Manag…
37	What can I do to prevent or slow the progression of diabetic complications?	To prevent or slow the progression of diabetic complications, it is crucial to maintain optimal blood sugar control through a healthy lifestyle and medication adherence. Additionally, managing other risk factors like high blood pressure, cholesterol levels, and avoiding smoking is important. Regular medical check-ups, recommended screening tests, proper foot care, good oral hygiene, and promptly …
38	Is there a genetic component to both type 1 and type 2 diabetes?	Yes, there is a genetic component to both type 1 and type 2 diabetes, according to the information provided in the search results. For type 1 diabetes, certain genes related to immune function and pancreatic beta cell development increase risk, though environmental factors also play a role. For type 2 diabetes, multiple gene mutations that affect insulin production, sensitivity, and glucose regul…
39	What are the two main clinical markers used to diagnose diabetic kidney disease?	The two main clinical markers used to diagnose and monitor diabetic kidney disease are urinary albumin-creatinine ratio (UACR) and estimated glomerular filtration rate (eGFR). UACR measures albumin levels in urine, indicating kidney damage, while eGFR estimates how much blood the kidneys can filter, assessing kidney function. These markers are the current gold standards in clinical practice for d…
40	Are there treatments available that can slow or reverse the progression of diabetes complications like kidney disease?	Yes, there are treatments available that can slow or even reverse the progression of diabetic kidney disease and other diabetes complications. These include medications like renin-angiotensin-aldosterone system (RAAS) blockers, sodium-glucose cotransporter-2 (SGLT2) inhibitors, mineralocorticoid receptor antagonists, and glucagon-like peptide-1 receptor agonists (GLP-1 RAs). Using a combination o…
41	What is the A1C test, and how often should I have it done?	The A1C test measures your average blood sugar levels over the past 2-3 months. It's used to diagnose prediabetes and diabetes, as well as monitor how well diabetes treatment is working. If you don't have diabetes, getting a baseline A1C test is recommended around age 45 or earlier if you have risk factors. If you have prediabetes, your doctor will likely recommend repeating the A1C every 1-2 yea…
42	What tests can be done to distinguish type 1 diabetes from type 2 diabetes	The key tests that can distinguish type 1 diabetes from type 2 diabetes are diabetes-specific autoantibody testing, which detects autoimmune markers indicative of type 1, and C-peptide testing, which measures insulin production levels. Autoantibody positivity combined with low or undetectable C-peptide strongly suggests type 1 diabetes. While clinical features like age of onset and presence of ke…
43	What is a continuous glucose monitor and how can it help me manage my diabetes?	A continuous glucose monitor (CGM) is a device that automatically estimates your blood glucose levels throughout the day and night. It can help you make more informed decisions about your diet, physical activity, and medications by providing real-time data on your glucose levels and trends.
44	Is it okay to have my favorite foods and drinks even though I have diabetes?	Yes, it is generally okay to have your favorite foods and drinks in moderation even with diabetes, but it requires careful planning, portion control, and monitoring of blood sugar levels. With proper guidance from your healthcare team and by being mindful of how certain foods/drinks impact your blood glucose, you can still enjoy some of your favorite indulgences as part of an overall balanced dia…
45	What types of physical activities should I do?	There is no single best type of physical activity for managing diabetes. The key is to incorporate a variety of aerobic exercises like walking or swimming, strength training with weights or resistance bands, and flexibility/balance activities like yoga. Aim for a combination of different activity types that you can do consistently while monitoring your blood glucose levels. Work closely with your…
46	Should I quit smoking if I have diabetes?	Yes, if you have diabetes, quitting smoking is highly recommended. Smoking significantly increases the risks of developing diabetes complications like heart disease, kidney disease, blindness, and nerve damage. Quitting improves blood sugar control, reduces inflammation and insulin resistance, and substantially lowers the chances of these devastating complications over time. The evidence overwhel…
47	Can my sleep habits affect my diabetes management?	Yes, sleep habits can significantly affect diabetes management and control. Poor sleep duration and quality are associated with increased insulin resistance, impaired glucose tolerance, and higher risk of developing type 2 diabetes. For those already living with diabetes, lack of quality sleep can make blood sugar levels harder to manage effectively. Conversely, well-managed diabetes facilitates …
48	What should I do if my blood glucose level goes too low during physical activity?	If your blood glucose level goes too low (hypoglycemia) during physical activity, you should stop the activity immediately. Check your blood sugar, and if it's 70 mg/dL or below, treat the low by consuming 15-20 grams of fast-acting carbohydrates like glucose tablets, juice, or regular soda. Recheck in 15 minutes and repeat treatment until your level is above 100 mg/dL. Keep fast-acting carb sour…
49	Can I drink alcohol if I have diabetes?	Yes, you can drink alcohol in moderation if you have diabetes, but it's important to limit intake, never drink on an empty stomach, and closely monitor your blood sugar levels before, during, and after drinking to prevent hypoglycemia. Alcohol can cause blood sugars to drop for up to 12 hours, so having carbohydrates when drinking and keeping a fast-acting carb source on hand is advised. Discuss …
50	Can I still travel if I have diabetes?	Yes, you can absolutely still travel if you have diabetes. With proper planning and precautions like getting medical clearance, packing extra supplies, adjusting medication timing for time zones, monitoring blood sugars frequently, and having a plan for accessing care if needed, there is no reason diabetes should prevent you from traveling safely and enjoyably. The key is preparing ahead of time …
